# Supplementary material for: Feasibility of D–D Nuclear Fusion Achieved by Chemical Methods: Quantum Chemical Analysis
Source: ACS Omega. 2025 Apr 17;10(20):20705–12. doi: 10.1021/acsomega.5c01651 (PMC12120576; doi:10.1021/acsomega.5c01651)
Supplement: Supplementary file 2 [file ao5c01651_si_002.zip]

Archive with 15 entries (14 files):
- D-D Nuclear Fusion supporting information D-D stretching vibration videos/
- D-D Nuclear Fusion supporting information D-D stretching vibration videos/D2 stretching vibration .mp4
- D-D Nuclear Fusion supporting information D-D stretching vibration videos/stretching vibration of D2 at the apex of a Pd44 cluster.mp4
- D-D Nuclear Fusion supporting information D-D stretching vibration videos/stretching vibration of D2 between two graphene sheets C84 D2 C84, lying horizontally.mp4
- D-D Nuclear Fusion supporting information D-D stretching vibration videos/stretching vibration of D2 in Cr(CO)3(P-iPr3)2(D2) complex.mp4
- D-D Nuclear Fusion supporting information D-D stretching vibration videos/stretching vibration of D2 in Mo(CO)3(P-iPr3)2(D2) complex.mp4
- D-D Nuclear Fusion supporting information D-D stretching vibration videos/stretching vibration of D2 in W(CO)3(P-iPr3)2(D2) complex.mp4
- D-D Nuclear Fusion supporting information D-D stretching vibration videos/stretching vibration of D2 inside fullerene C20.mp4
- D-D Nuclear Fusion supporting information D-D stretching vibration videos/stretching vibration of D2 inside fullerene C40.mp4
- D-D Nuclear Fusion supporting information D-D stretching vibration videos/stretching vibration of D2 inside fullerene C60.mp4
- D-D Nuclear Fusion supporting information D-D stretching vibration videos/stretching vibration of D2 inside single-walled carbon nanotubes (2,2), lying horizontally .mp4
- D-D Nuclear Fusion supporting information D-D stretching vibration videos/stretching vibration of D2 inside single-walled carbon nanotubes (3,3), lying horizontally .mp4
- D-D Nuclear Fusion supporting information D-D stretching vibration videos/stretching vibration of D2 inside single-walled carbon nanotubes (4,4), lying horizontally .mp4
- D-D Nuclear Fusion supporting information D-D stretching vibration videos/stretching vibration of D2 inside single-walled carbon nanotubes (4,4), positioning vertically.mp4
- D-D Nuclear Fusion supporting information D-D stretching vibration videos/stretching vibration of D2 on the surface of a Pd44 cluster.mp4
